# Supplementary material for: In vivo intratumoral heterogeneity in a dish: scalable forebrain organoid models of embryonal brain tumors for high‐throughput personalized drug discovery
Source: Cancer Commun (Lond). 2025 Nov 2;45(12):1670–5. doi: 10.1002/cac2.70074 (PMC12728470; doi:10.1002/cac2.70074)
Supplement: Supplementary file 2 — Supporting Information [file CAC2-45-1670-s001.xlsx]

## Sheet: Supplementary Table S1
Supplementary Table S1. Compound information used for ETMR-FBO drug screening
Trivial name	stock concentration (mmol/L)	SUPPLIER	SUPPLIER_ID	library name	mechanism	plate		List of Abbreviations
"BLU-285, Avapritinib"	10	Waldmann_collaboration	RL2843	COMAS	TKI	2		Legend	Cell type
"Capivasertib, AZD5363"	2	Selleckchem	S8019	COMAS	TKI	2		CDK inh	cyclin dependent kinase inhibitor
"Domatinostat, 4SC-202"	2	Selleckchem	S7555	COMAS	others	2		GPCR	G-protein coupled receptor
"Imatinib Mesylate (STI571)"	2	Selleckchem	S1026	COMAS	TKI	2		SMI	small molecule inhibitor
"LY-294002 hydrochloride"	10	SigmaAldrich	L9908	COMAS	TKI	1		TKI	tyrosine kinase inhibitor
"Midostaurin, PKC412, CGP 41251"	10	MedChemExpress	HY-10230	COMAS	TKI	1
"Miransertib HCl, ARQ 092"	10	Selleckchem	S8339	COMAS	others	2
"Neratinib, HKI-272"	10	LCLaboratories	N-6404	COMAS	TKI	1
"Regorafenib (BAY 73-4506)"	2	Selleckchem	S1178	COMAS	TKI	2
"Ripretinib, DCC-2618"	10	MedChemExpress	HY-112306	COMAS	TKI	1
"SNS-032 (BMS-387032)"	2	Selleckchem	S1145	COMAS	CDK inh	2
(-)-Epigallocatechin Gallate	10	Selleckchem	S2250	Sellckchem Cancer library	DNA Damage	1
(±)-Octoclothepin maleate	10	Lopac	O-111	COMAS	neurotransmission	2
(±)-Thalidomide	10	Lopac	T-144	COMAS	others	1
(S)-(+)-Camptothecin	10	Lopac	C9911	COMAS	others	1
5-Fluoro-5'-deoxyuridine	10	Lopac	F8791	COMAS	metabolism	2
7-Nitroindazole	10	Lopac	N7778	COMAS	neurotransmission	2
A-674563	2	Selleckchem	S2670	COMAS	others	2
ABT-737	10	Selleckchem	S1002	Sellckchem Cancer library	apoptosis	1
ABT-751 (E7010)	10	Selleckchem	S1165	Sellckchem Cancer library	cytoskeletal	1
Adavosertib	2	Selleckchem	S1525	COMAS	TKI	2
Adavosertib （MK-1775）	10	Selleckchem	S1525	Sellckchem Cancer library	TKI	1
AG-14361	10	Selleckchem	S2178	Sellckchem Cancer library	DNA Damage	1
Aminooxyacetic acid	10	Lopac	A4508	COMAS	neurotransmission	2
Amperozide hydrochloride	10	Lopac	A6976	COMAS	neurotransmission	2
Amsacrine hydrochloride	10	Lopac	A9809	COMAS	alkylances	2
Anagrelide HCl	10	Selleckchem	S3172	Sellckchem Cancer library	metabolism	1
Aprepitant	10	Selleckchem	S1189	Sellckchem Cancer library	neurotransmission	1
Ara-C hydrochloride	10	Lopac	C6645	COMAS	metabolism	2
AZ 3146	10	Selleckchem	S2731	Sellckchem Cancer library	cytoskeletal	1
Azacytidine, Ladakamycin	10	Lopac	A2385	COMAS	base analogues	1
Azaguanine-8	10	Prestwick	Prestw-1	COMAS	others	2
Azaperone	10	Prestwick	Prestw-1117	COMAS	neurotransmission	1
AZD2014	2	Selleckchem	S2783	COMAS	TKI	2
AZD7762	10	MedChemExpress	HY-10992	COMAS	CDK inh	2
AZD9291	2	Selleckchem	S7297	COMAS	TKI	2
Bafetinib	10	Biomol	Cay19169	COMAS	TKI	2
beta-Lapachone	8	Greenpharma	GPN1A_01F07	COMAS	apoptosis	1
BIA 2-093	10	Lopac	B5435	COMAS	neurotransmission	1
BIBR 1532	10	Selleckchem	S1186	Sellckchem Cancer library	DNA Damage	1
BIIB021	10	Selleckchem	S1175	Sellckchem Cancer library	cytoskeletal	1
Busulfan	10	Prestwick	Prestw-1179	COMAS	others	1
Camptothecine (S,+)	10	Lopac	C9911	COMAS	others	2
Canagliflozin	10	Selleckchem	S2760	Sellckchem Cancer library	GPCR	1
Capecitabine	10	Selleckchem	S1156	Sellckchem Cancer library	DNA Damage	1
Caroverine hydrochloride	10	Lopac	C1119	COMAS	neurotransmission	2
CB 1954	10	Lopac	C2235	COMAS	others	2
Cediranib (AZD2171)	2	Selleckchem	S1017	COMAS	TKI	2
CEP-32496	10	MedChemExpress	HY-15200	COMAS	TKI	2
CHIR-124	2	Selleckchem	S2683	COMAS	CDK inh	2
Cirazoline hydrochloride	10	Lopac	C-223	COMAS	others	2
Cladribine	10	Selleckchem	S1199	Sellckchem Cancer library	DNA Damage	1
Clofarabine	10	Selleckchem	S1218	Sellckchem Cancer library	DNA Damage	1
Cobimetinib (GDC-0973, RG7420)	2	Selleckchem	S8041	COMAS	TKI	2
Combretastatin A4	10	Selleckchem	S7783	Sellckchem Cancer library	cytoskeletal	1
Cytarabine	10	Prestwick	Prestw-1134	COMAS	base analogues	1
Dacarbazine	10	Prestwick	Prestw-574	COMAS	alkylances	2
Dalcetrapib (JTT-705, RO4607381)	10	Selleckchem	S2772	Sellckchem Cancer library	metabolism	1
Dapagliflozin	10	Selleckchem	S1548	Sellckchem Cancer library	GPCR	1
DAPT (GSI-IX)	10	Selleckchem	S2215	Sellckchem Cancer library	protease	1
Daunorubicin HCl	10	Selleckchem	S3035	Sellckchem Cancer library	DNA Damage	1
Dibenzazepine (YO-01027)	10	Selleckchem	S2711	Sellckchem Cancer library	protease	1
DNQX	10	Lopac	D0540	COMAS	neurotransmission	2
Doxercalciferol	10	Selleckchem	S1467	Sellckchem Cancer library	metabolism	1
Doxorubicin (Adriamycin) HCl	10	Selleckchem	S1208	Sellckchem Cancer library	DNA Damage	1
Elesclomol (STA-4783)	10	Selleckchem	S1052	Sellckchem Cancer library	cytoskeletal	1
Emodin	10	SigmaAldrich	E7881	COMAS	alkylances	2
Erlotinib	10	Prestwick	Prestw-1242	COMAS	TKI	2
Fampridine	10	Lopac	A0152	COMAS	others	2
Febuxostat	10	Selleckchem	S1547	Sellckchem Cancer library	others	1
Fingolimod (FTY720) HCl	10	Selleckchem	S5002	Sellckchem Cancer library	GPCR	1
Fludarabine	10	Prestwick	Prestw-1483	COMAS	base analogues	1
Fluorouracil (5-Fluoracil, 5-FU)	10	Selleckchem	S1209	Sellckchem Cancer library	DNA Damage	1
Foretinib (GSK1363089)	10	LKTLaboratories	F5968	COMAS	TKI	1
GABA, gamma-Aminobutyric acid	10	Lopac	A2129	COMAS	neurotransmission	2
Galunisertib (LY2157299)	10	Selleckchem	S2230	Sellckchem Cancer library	TKI	1
Ganetespib (STA-9090)	2	Selleckchem	S1159	COMAS	others	2
Gemcitabine	10	Prestwick	Prestw-1266	COMAS	metabolism	2
GSK3787	10	Selleckchem	S8025	Sellckchem Cancer library	metabolism	1
GSK650394	10	Selleckchem	S7209	Sellckchem Cancer library	SMI	1
GW4064	10	Selleckchem	S2782	Sellckchem Cancer library	others	1
GW9508	10	Selleckchem	S8014	Sellckchem Cancer library	GPCR	1
Hexamethonium dichloride	10	Lopac	H2138	COMAS	others	2
Hydroxyurea	10	Lopac	H8627	COMAS	metabolism	2
Ifenprodil tartrate	10	Prestwick	Prestw-311	COMAS	neurotransmission	2
Ifosfamide	10	Prestwick	Prestw-833	COMAS	others	1
Imatinib (STI571)	10	Prestwick	Prestw-1290	COMAS	TKI	2
IPI-145 (INK1197)	2	Selleckchem	S7028	COMAS	TKI	2
Ispinesib (SB-715992)	10	Selleckchem	S1452	Sellckchem Cancer library	cytoskeletal	1
Ixazomib Citrate (MLN9708)	10	Selleckchem	S2181	Sellckchem Cancer library	protease	1
JNJ-26854165 (Serdemetan)	10	Selleckchem	S1172	Sellckchem Cancer library	apoptosis	1
Lapatinib (GW-572016) Ditosylate	10	Prestwick	Prestw-1299	COMAS	neurotransmission	2
Lenalidomide (CC-5013)	10	Selleckchem	S1029	Sellckchem Cancer library	apoptosis	1
Linopirdine	10	Lopac	L-134	COMAS	neurotransmission	2
Lomeguatrib	10	Selleckchem	S8056	Sellckchem Cancer library	metabolism	1
Lomustine	10	Selleckchem	S1840	Sellckchem Cancer library	DNA Damage	1
LY2603618	2	Selleckchem	S2626	COMAS	CDK inh	2
Masitinib (AB1010)	2	Selleckchem	S1064	COMAS	TKI	2
Melphalan, L-Phenylalanine mustard	10	Lopac	M2011	COMAS	alkylances	2
Mercaptopurine	10	Prestwick	Prestw-1469	COMAS	base analogues	1
Milciclib (PHA-848125)	2	Selleckchem	S2751	COMAS	CDK inh	2
Mitoxantrone 2HCl	10	Selleckchem	S2485	Sellckchem Cancer library	DNA Damage	1
MK-0752	10	Selleckchem	S2660	Sellckchem Cancer library	protease	1
Motesanib Diphosphate (AMG-706)	10	Selleckchem	S1032	Sellckchem Cancer library	TKI	1
Myricetin, Cannabiscetin	10	ChemDiv	N027-0001	COMAS	metabolism	2
Necrostatin-1	10	Selleckchem	S8037	Sellckchem Cancer library	apoptosis	1
Nimustine hydrochloride, ACNU	10	Lopac	N8659	COMAS	alkylances	2
N-Methyldopamine hydrochloride, Epinine hydrochloride	10	Lopac	D5886	COMAS	neurotransmission	2
Nutlin-3	10	Selleckchem	S1061	Sellckchem Cancer library	apoptosis	1
Obatoclax Mesylate (GX15-070)	10	Selleckchem	S1057	Sellckchem Cancer library	apoptosis	1
Olaparib (AZD2281, Ku-0059436)	10	Selleckchem	S1060	Sellckchem Cancer library	DNA Damage	1
Olomoucine	10	Lopac	O0886	COMAS	others	2
Oxaliplatin	2	Selleckchem	S1224	Sellckchem Cancer library	DNA Damage	1
Oxaprozin, Daypro	10	Lopac	O9637	COMAS	TKI	2
Pazopanib	2	Selleckchem	S3012	COMAS	TKI	2
Pazopanib HCl (GW786034 HCl)	2	Selleckchem	S1035	COMAS	TKI	2
Pevonedistat	10	MedChemExpress	HY-70062	COMAS	SMI	1
PF-04691502	2	Selleckchem	S2743	COMAS	TKI	2
Phenytoin sodium	10	Lopac	D4505	COMAS	neurotransmission	2
Pinacidil	10	Lopac	P-154	COMAS	others	1
Plinabulin (NPI-2358)	10	Selleckchem	S1176	Sellckchem Cancer library	SMI	1
PU-H71	2	Selleckchem	S8039	COMAS	apoptosis	2
Quinolinic acid	10	Lopac	P63204	COMAS	neurotransmission	2
Rabusertib (LY2603618)	2	Selleckchem	S2626	COMAS	CDK inh	2
Radotinib	2	Selleckchem	S8134	COMAS	apoptosis	2
Resveratrol	10	Lopac	R5010	COMAS	metabolism	2
Retinoic acid p-hydroxyanilide	10	Lopac	H7779	COMAS	others	1
Rigosertib (ON-01910)	2	Selleckchem	S1362	COMAS	TKI	2
Ritanserin	10	Lopac	R-103	COMAS	others	2
Rufinamide	10	Lopac	R8404	COMAS	neurotransmission	1
S(+)-Raclopride L-tartrate	10	Lopac	R-121	COMAS	neurotransmission	2
SAHA	10	Prestwick	Prestw-1362	COMAS	others	2
SB525334	10	Selleckchem	S1476	Sellckchem Cancer library	TKI	1
SecinH3	10	Selleckchem	S7685	Sellckchem Cancer library	SMI	1
Selinexor (KPT-330)	2	Selleckchem	S7252	COMAS	apoptosis	2
Sertraline hydrochloride	10	Lopac	S6319	COMAS	neurotransmission	2
Silmitasertib (CX-4945)	10	Selleckchem	S2248	Sellckchem Cancer library	metabolism	1
Simvastatin	10	Selleckchem	S1792	Sellckchem Cancer library	metabolism	1
SN-38	2	Selleckchem	S4908	COMAS	others	1
Sonidegib (Erismodegib, NVP-LDE225)	10	Selleckchem	S2151	Sellckchem Cancer library	SMI	1
Sorafenib	2	Selleckchem	S7397	COMAS	TKI	2
Sorafenib Tosylate	2	Selleckchem	S1040	COMAS	TKI	2
Sulindac sulfone	10	Lopac	S1438	COMAS	apoptosis	2
TAK-901	2	Selleckchem	S2718	COMAS	TKI	2
TAME	10	Selleckchem	S2225	Sellckchem Cancer library	others	1
Tandutinib (MLN518)	2	Selleckchem	S1043	COMAS	others	2
Tiapride hydrochloride	10	Lopac	T0410	COMAS	neurotransmission	2
Tipifarnib	10	Selleckchem	S1453	Sellckchem Cancer library	metabolism	1
TP-0903	2	Selleckchem	S7846	COMAS	TKI	2
Trametinib (GSK1120212)	2	Selleckchem	S2673	COMAS	TKI	2
Tranylcypromine hydrochloride	10	Lopac	P8511	COMAS	neurotransmission	1
Triptolide (PG490)	10	Selleckchem	S3604	Sellckchem Cancer library	others	1
Turofexorate Isopropyl (XL335)	10	Selleckchem	S2694	Sellckchem Cancer library	others	1
Vandetanib (ZD6474)	2	Selleckchem	S1046	COMAS	TKI	2
Veliparib (ABT-888)	10	Selleckchem	S1004	Sellckchem Cancer library	DNA Damage	1
Vincristine sulfate	10	Selleckchem	S1241	Sellckchem Cancer library	cytoskeletal	1
VS-5584 (SB2343)	2	Selleckchem	S7016	COMAS	TKI	2
XAV-939	10	Selleckchem	S1180	Sellckchem Cancer library	SMI	1
Zibotentan (ZD4054)	10	Selleckchem	S1456	Sellckchem Cancer library	GPCR	1
Zileuton	10	Selleckchem	S1443	Sellckchem Cancer library	metabolism	1
Zimelidine dihydrochloride	10	Lopac	Z-101	COMAS	neurotransmission	2
Zonisamide sodium	10	Lopac	Z2001	COMAS	neurotransmission	2

## Sheet: Supplementary Table S2
Supplementary Table S2. Cell lines used for this study allocated to Figures
cell line	tumor entity	source	genetic alterations/modifications
T12 hiPSC	-	Dr. Jan M. Bruder	generated and characterized by Reinhardt et al. 2013
BT-183	human ETMR	Prof. Ulrich Schüller	C19MC-amplified
BT-183 GFP+	human ETMR	Prof. Kornelius Kerl	C19MC-amplified; H2BeGFP+
Chla02	human ATRT-SHH	ATCC (#CRL-3020)	SMARCB1-negative
Chla02 GFP+	human ATRT-SHH	Prof. Kornelius Kerl	SMARCB1-negative; H2BeGFP+
SHH-310FHTC	human ATRT-SHH	Olson's lab	SMARCB1-negative
SHH-310FHTC GFP+	human ATRT-SHH	Prof. Kornelius Kerl	SMARCB1-negative; H2BeGFP+
ETMR 1	murine ETMR	Prof. Ulrich Schüller	hGFAP-cre::Ctnnb1(ex3)Fl/+SmoM2Fl/+
ETMR 2	murine ETMR	Prof. Ulrich Schüller	hGFAP-cre::Ctnnb1(ex3)Fl/+SmoM2Fl/+
ETMR J	murine ETMR	Prof. Ulrich Schüller	hGFAP-cre::Ctnnb1(ex3)Fl/+SmoM2Fl/+
ETMR T3	murine ETMR	Prof. Kornelius Kerl	hGFAP-cre::Ctnnb1(ex3)Fl/+SmoM2Fl/+
ETMR T4	murine ETMR	Prof. Kornelius Kerl	hGFAP-cre::Ctnnb1(ex3)Fl/+SmoM2Fl/+

## Sheet: Supplementary Table S3
Supplementary Table S3. Antibody information for the immunohistochemistry and immunoflorescence analyses performed in this study.
Antibody	Cat Nr.	Manufacturer	Dilution	RRID
mouse IgG anti-Nestin	#611658	BD Transduction/Biosciences	1:200	AB_399177
rabbit Ig anti-Synaptophysin	#A0010	DAKO	1:100	-
mouse anti-MAP2c	M4403	Sigma	1:3000	AB_477193
rabbit monoclonal anti-SOX2	ab92494	abcam	1:200	AB_10585428
rabbit anti-LIN28A	#3978	Cell Signaling	1:50	-
mouse anti-GFAP	#M0761	DAKO	1:200	-
rabbit polyclonal anti-OLIG2	#AB9610	Millipore	1:200	-
anti-SNF5/SMARCB1 antibody	#ab88589	abcam	1:50	-
Anti-GFP antibody, chicken,	ab13970	abcam	1:500	AB_300798
Anti-MAP2 antibody, mouse, clone AP20	MAB3418	Sigma	1:1000	-
Anti-MAP2 antibody, rabbit polyclonal	ab32454	abcam	1:500	AB_776174
Alexa Fluor 647 goat anti chicken	# A-21449	ThermoFisher	1:1000	AB_2535866
Alexa Fluor 488 donkey anti rabbit	# A-21206	ThermoFisher	1:1000	AB_2535792
Alexa Fluor 488 donkey anti mouse	# A-21202	ThermoFisher	1:1000	AB_141607
Alexa Fluor 647 donkey anti chicken	# A78952	ThermoFisher	1:1000	AB_2921074

## Sheet: Supplementary Table S4
Supplementary Table S4 statistics from the ETMR-FBO screening
drug	p.adjust 647 area (tumor)	p.adjust TME area (DAPI-647 area)
5-Fluoro-5'-deoxyuridine	0.0264589	0.354901
7-Nitroindazole	0.958492	0.947534
A-674563	0.015982	0.0519045
ABT-737	0.872902	0.955098
ABT-751 (E7010)	0.0553903	0.0180626
Adavosertib	0.0110532	0.020023
AG-14361	0.923138	0.913382
Aminooxyacetic acid	0.192162	0.0340403
Amperozide hydrochloride	0.955098	0.49317
Amsacrine hydrochloride	0.0110532	0.0180626
Anagrelide HCl	0.865533	0.49317
Aprepitant	0.78771	0.788762
Ara-C hydrochloride	0.0310815	0.0346001
Avapritinib	0.473497	0.0633032
AZ 3146	0.865533	0.87665
Azacytidine, Ladakamycin	0.618296	0.020023
Azaguanine-8	0.394794	0.909352
Azaperone	0.222513	0.10592
AZD2014	0.222513	0.49317
AZD7762	0.387185	0.87665
AZD9291	0.227625	0.711703
Bafetinib	0.657398	0.074737
beta-Lapachone	0.814383	0.596169
BIA 2-093	0.958492	0.607352
BIBR 1532	0.863941	0.356677
BIIB021	0.0110532	0.0180626
Busulfan	0.910711	0.0994118
Camptothecine (S,+)	0.0096188	0.0180626
Canagliflozin	0.806761	0.470022
Capecitabine	0.227625	0.2137
Capivasertib, AZD5363	0.814383	0.26415
Caroverine hydrochloride	0.303423	0.925158
CB 1954	0.0223984	0.322535
Cediranib (AZD2171)	0.0762452	0.0944111
CEP-32496	0.313612	0.0961069
CHIR-124	0.0582205	0.036661
Cirazoline hydrochloride	0.643876	0.711703
Cladribine	0.0131261	0.0180626
Clofarabine	0.0110532	0.0180626
Cobimetinib (GDC-0973, RG7420)	0.217657	0.711703
Combretastatin A4	0.0652423	0.0953709
Cytarabine	0.0135606	0.0180626
Dacarbazine	0.923138	0.133732
Dalcetrapib (JTT-705, RO4607381)	0.863941	0.955098
Dapagliflozin	0.863941	0.523637
DAPT (GSI-IX)	0.325376	0.41666
Daunorubicin HCl	0.0211944	0.0961069
Dibenzazepine (YO-01027)	0.408589	0.367378
DNQX	0.958492	0.10592
Domatinostat, 4SC-202	0.863941	0.607352
Doxercalciferol	0.628744	0.701323
Doxorubicin (Adriamycin) HCl	0.0110532	0.0180626
Elesclomol (STA-4783)	0.833239	0.49317
Emodin	0.313612	0.354901
Epigallocatechin Gallate	0.484832	0.36474
Erlotinib	0.628744	0.711703
Fampridine	0.524068	0.480396
Febuxostat	0.910711	1
Fingolimod (FTY720) HCl	0.913382	0.440078
Fludarabine	0.473497	0.020023
Fluorouracil (5-Fluoracil, 5-FU)	0.865533	0.105478
Foretinib (GSK1363089)	0.181279	0.020023
GABA, gamma-Aminobutyric acid	0.0553903	0.49317
Galunisertib (LY2157299)	0.923138	0.596169
Ganetespib (STA-9090)	0.0211944	0.955098
Gemcitabine	0.0211944	0.0373331
GSK3787	0.989279	0.711703
GSK650394	0.923138	0.913382
GW4064	0.865533	0.407988
GW9508	0.863941	0.723303
Hexamethonium dichloride	0.108127	0.0180626
Hydroxyurea	0.0920044	0.330624
Ifenprodil tartrate	0.303423	0.356677
Ifosfamide	0.103234	0.317794
Imatinib (STI571)	0.742673	0.354901
IPI-145 (INK1197)	0.0464408	0.164018
Ispinesib (SB-715992)	0.0110532	0.0340403
Ixazomib Citrate (MLN9708)	0.0211944	0.0353466
JNJ-26854165 (Serdemetan)	0.923138	0.12649
Lapatinib (GW-572016) Ditosylate	0.712764	0.49317
Lenalidomide (CC-5013)	0.484832	0.872349
Linopirdine	0.863941	0.596169
Lomeguatrib	0.549395	0.89857
Lomustine	0.0112967	0.074737
LY2603618	0.566232	0.0984234
LY-294002 hydrochloride	0.865533	0.274443
Masitinib (AB1010)	0.153415	0.440078
Melphalan, L-Phenylalanine mustard	0.0652423	0.955098
Mercaptopurine	0.776373	0.367378
Midostaurin, PKC412, CGP 41251	0.484832	0.964636
Milciclib (PHA-848125)	0.0358612	0.41666
Miransertib HCl, ARQ 092	0.394794	0.955098
Mitoxantrone 2HCl	0.0110532	0.0180626
MK-0752	0.865533	0.580026
Motesanib Diphosphate (AMG-706)	0.887885	0.993778
Myricetin, Cannabiscetin	0.863941	0.964636
Necrostatin-1	0.583333	0.955098
Neratinib, HKI-272	0.923138	0.470022
Nimustine hydrochloride, ACNU	0.0127468	0.0519045
N-Methyldopamine hydrochloride, Epinine hydrochloride	0.909352	0.49317
no	0.973971	0.330624
Nutlin-3	0.668233	0.367378
Obatoclax Mesylate (GX15-070)	0.0211944	0.036661
Octoclothepin maleate	0.0408487	0.887666
Olaparib (AZD2281, Ku-0059436)	0.872902	0.37546
Olomoucine	0.773742	0.0336934
Oxaliplatin	0.484832	0.788762
Oxaprozin, Daypro	0.814383	0.955098
Pazopanib	0.0110532	0.759171
Pevonedistat	0.0110532	0.0334625
PF-04691502	0.923138	0.10592
Phenytoin sodium	0.129141	0.836295
Pinacidil	0.443465	0.342816
Plinabulin (NPI-2358)	0.0110532	0.0180626
PU-H71	0.0762452	0.683389
Quinolinic acid	0.923138	0.580026
Rabusertib (LY2603618)	0.872902	0.431004
Radotinib	0.772886	0.683389
Regorafenib (BAY 73-4506)	0.668233	0.836295
Resveratrol	0.78771	0.955098
Retinoic acid p-hydroxyanilide	0.0211944	0.0346001
Rigosertib (ON-01910)	0.0198783	0.020023
Ripretinib, DCC-2618	0.742673	0.596169
Ritanserin	0.923138	0.806826
Rufinamide	0.863941	0.87665
S(+)-Raclopride L-tartrate	0.89857	0.913382
SAHA	0.0264589	0.0373331
SB525334	0.863941	0.171208
SecinH3	0.863941	0.872349
Selinexor (KPT-330)	0.015982	0.0180626
Sertraline hydrochloride	0.865533	0.955098
Silmitasertib (CX-4945)	0.758121	0.0830363
Simvastatin	0.814383	0.49317
SN-38	0.0211944	0.0353466
SNS-032 (BMS-387032)	0.923138	0.955098
Sonidegib (Erismodegib, NVP-LDE225)	0.923138	0.49317
Sorafenib	0.643876	0.955098
Sorafenib Tosylate	0.0239114	0.0336934
Sulindac sulfone	0.484832	0.480396
TAK-901	0.0264589	0.37546
TAME	0.887666	0.887666
Tandutinib (MLN518)	0.923138	0.759171
Thalidomide	0.0110532	0.0180626
Tiapride hydrochloride	0.549395	0.100733
Tipifarnib	0.814383	0.12649
TP-0903	0.0211944	0.596169
Trametinib (GSK1120212)	0.814383	0.955098
Tranylcypromine hydrochloride	0.758121	0.723303
Triptolide (PG490)	0.0211944	0.322535
Turofexorate Isopropyl (XL335)	0.776373	0.824923
Vandetanib (ZD6474)	0.618296	0.89857
Veliparib (ABT-888)	0.549395	0.683389
Vincristine sulfate	0.0110532	0.0180626
VS-5584 (SB2343)	0.731587	0.580026
XAV-939	0.909352	0.711703
Zibotentan (ZD4054)	0.387185	0.788762
Zileuton	0.955098	0.909352
Zimelidine dihydrochloride	0.923138	0.955098
Zonisamide sodium	0.196931	0.980175

## Sheet: Supplementary Table S5
Supplementary Table S5. Clinical information of snRNA-seq samples.
KK code	Pathology no.	Diagnosis	Gender	Tumor location	Age at diagnosis (years)	Primary/Relapse
KK22-H-258	N 170/92	ATRT-SHH	female	supratentorial	1	primary
KK22-H-335	N 4413/14 A B	ATRT-SHH	female	supratentorial	1	primary
KK23-H-470	N 286/15	ATRT-SHH	female	supratentorial	2	primary
KK23-H-499	N 2011/1696	ATRT-SHH	Male	parietal	1.8	Primary
KK23-H-502	H25919-08	ATRT-SHH	Female	infratentorial	0.4	Primary
KK23-H-503	N 1126/09	ATRT-SHH	Male	3. ventricle	5	Primary
KK23-H-504	NP 1296/10	ATRT-SHH	Female	infratentorial	0.9	Primary
KK23-H-518	N229/18 (Prag 20137/15)	ATRT-SHH	male	supratentorial	0	primary
KK23-H-520	N232/18 (Prag 18311/15)	ATRT-SHH	male	supratentorial	0	primary
KK23-H-528	N/1361/2022	ATRT-SHH	Female	supratentorial	4.2	Primary
KK23-H-573	N/2023/000797	ATRT-SHH	Female	Pineal region	1	Recurrent
KK23-H-576	N/2020/000259	ATRT-SHH	Male	left ventricle	2	Primary
KK23-H-577	N/2020/000053	ATRT-SHH	Male	frontal right	3	Primary
KK23-H-578	N/2018/002132	ATRT-SHH	Male	3rd ventricle	1	Recurrent
KK23-H-584	N/2013/000032	ATRT-SHH	Male	4th ventricle	2	Primary
KK23-H-671	N3462/22 Block B	ATRT-SHH	Male	Cisterna quadrigemina, infratentoriell,	2 1/12	Primary
KK23-H-675	N1676/21 Block A	ATRT-SHH	Female	Links fronto-temporal (M2b)	1 7/12	Relapse
KK23-H-680	4010/07	ATRT-SHH	Male	Right frontal	5	Primary

## Sheet: Supplementary Table S6
Supplementary Table S6. Sample information and quality control for all organoid and cell line samples Sample/patient metadata, prepration protocols and sequencing quality parameters for initial data processing are reported.
library name	sample description	tumor entity	species	age at dissociation	Estimated number of cells	Saturation	Number of reads in million	Mean reads per cell	Median Genes per cell	Fraction Reads in Cells
KK21-H-164	Forebrain-Organoid D30	no	human	D30	7046	43.7%	102 mio	14469	2732	85.6%
KK22-H-243	Forebrain-Organoid D30	no	human	D30	3753	40.5%	134 mio	35832	3104	88.2%
KK22-H-267	Forebrain-Organoid D30	no	human	D30	6778	40.4%	143 mio	21099	2215	91.9%
KK21-H-069	Forebrain-Organoid D40	no	human	D40	4498	74,6 %	282 mio	62820	2159	86,4%
KK22-H-324	Forebrain-Organoid D48	no	human	D48	4936	37.9%	158 mio	32151	2842	86.7%
KK22-H-363	Forebrain-Organoid D48	no	human	D48	4184	35.6%	87 mio	20.899	2.114	85.4%
KK23-H-424	Forebrain-Organoid D60	no	human	D60	3323	0.36	124 mio	37321	2913	76,7%
KK23-H-425	Forebrain-Organoid D60	no	human	D60	2842	0.331	107 mio	37762	3092	80,8%
KK22-H-358	Forebrain-Organoid D64	no	human	D64	6242	0.328	82 mio	13139	1602	0.895
KK23-H-444	Forebrain-Organoid D100	no	human	D100	3417	0.387	155 mio	45455	3408	85,7%
KK23-H-445	Forebrain-Organoid D100	no	human	D100	4261	0.33	126 mio	29606	2762	85,2%
KK23-H-446	Forebrain-Organoid D100	no	human	D100	3473	34.3%	130 mio	37438	2989	0.831
KK23-H-566	BT-183 cell line	hETMR	human	cell line	4702	0.256	193 mio	41054	1373	0.486
KK23-H-567	BT-183 cell line	hETMR	human	cell line	3576	0.24	129 mio	36297	2026	0.542
KK22-H-266	FB-Organoid D30 BT-183	hETMR	human	D30	2274	47.5%	179 mio	78919	4586	93.3%
KK22-H-316	FB-Organoid D30 BT-183	hETMR	human	D30	7239	24.0%	66 mio	9129	1491	92.3%
KK23-H-341	FB-Organoid D30 BT-183	hETMR	human	D30	4349	32.7%	131 mio	30201	3158	93.4%
KK23-H-439	FB-Organoid D30 BT-183	hETMR	human	D30	4020	0.254	92 mio	23073	2385	0.892
KK23-H-440	FB-Organoid D30 BT-183	hETMR	human	D30	4948	0.236	93 mio	18922	2149	0.904
KK23-H-441	FB-Organoid D30 BT-183	hETMR	human	D30	4375	0.242	89 mio	20493	2252	0.902
KK21-H-072	Human ETMR tumor	hETMR	human	28 months	2883	52.3%	189 mio	65634	1645	52.0%
KK21-M_005	ETMR-monoculture 1	mETMR	murine	cell line	1355	55.9%	159 mio	117472	3730	77.1%
KK21-M_009	ETMR-monoculture 2	mETMR	murine	cell line	4851	0.354	201 mio	41531	3688	0.909
KK21-H-165	FB-Organoid D30 ETMR J	mETMR	Human FBO / murine ETMR	D30	4698	48.5%	227 mio	48343	H3496_M3934	91.8%
KK21-H-167	FB-Organoid D30 ETMR 1	mETMR	Human FBO / murine ETMR	D30	4078	39.9%	94 mio	23134	H2170_M2931	89.9%
KK22-H-244	FB-Organoid D30 ETMR T3	mETMR	Human FBO / murine ETMR	D30	4815	36.0%	131 mio	27344	2650	86.2%
KK22-H-247	FB-Organoid D30 ETMR T4	mETMR	Human FBO / murine ETMR	D30	3585	41.5%	140 mio	39284	3118	83.3%
KK22-M-198	3T_ CatSmo_Tu E18.5	mETMR	murine	E18.5	2223	48.7%	113 mio	51265	3611	76.3%
KK22-M-199	4T_CatSmo_Tu E18.5	mETMR	murine	E18.5	437	69.7%	80 mio	183888	3762	42.2%
KK22-M-200	5T_CatSmo_Tu E18.5	mETMR	murine	E18.5	1039	69.0%	112 mio	108342	3508	63.2%
KK23-H-568	SHH310 cell line	hATRT-SHH	human	cell line	3468	0.275	169 mio	48839	3144	0.699
KK23-H-569	Chla02 cell line	hATRT-SHH	human	cell line	938	0.317	73 mio	78773	1296	0.301
KK23-H-427	FB-Organoid D40 SHH310_1	hATRT-SHH	human	D40	4342	0.265	93 mio	21629	2006	0.871
KK23-H-429	FB-Organoid D40 Chla02_1	hATRT-SHH	human	D40	3268	0.265	90 mio	27578	2360	0.84
KK24-H-1320	FB-Organoid D40 Chla02_2	hATRT-SHH	human	D40	4011	0.289	147 mio	36789	2475	0.555
KK24-H-1321	FB-Organoid D40 SHH310_2	hATRT-SHH	human	D40	4403	0.409	159 mio	36119	2622	0.733

## Sheet: Supplementary Table S7
Supplementary Table S7. Cluster information for scRNA-seq datasets of this study.
Datasets	Sample information
Name	Dataset - related figure	Samples included
FBO	Supplementary Figure S1	De Faria et al., KK21-H-069, KK23-H-358,KK23-H-363,KK23-H-424,KK23-H-425,KK23-H-426,KK23-H-444,KK23-H-445,KK23-H-446,
FB_FBO_integration	Supplementary Figure S2-3	KK21-H-069, KK23-H-358,KK23-H-363,KK23-H-424,KK23-H-425,KK23-H-426,KK23-H-444,KK23-H-445,KK23-H-446, Xu et al., Polioudakis et al., Herring et al.
human ETMR	Figure 1 and Supplementary Figure S4-7+9	Jessa et al., De Faria et al., KK23-H-439, KK23-H-440, KK23-H-441, KK23-H-566, KK23-H-567
human ATRT-SHH	Figure 1 and Supplementary Figure S4-7	Lobon-Inglesias et al. 2023, KK23-H-427, KK23-H-429, KK23-H-568, KK23-H-569, KK24-H-1320, KK24-H-1321
murine ETMR	Supplementary Figure S5-8	De Faria et al.

## Sheet: Supplementary Table S8
Supplementary Table S8. FB8-FBO-integration age groups
sample	sc/nRNA-seq library ID	age	Stage	dataset	sc or snRNAseq
1	KK21-H-164	D30	Org_1 mo	this study	scRNAseq
2	KK22-H-243	D30	Org_1 mo	this study	scRNAseq
3	KK22-H-267	D30	Org_1 mo	this study	scRNAseq
4	KK21-H-069	D40	Org_1.5 mo	this study	scRNAseq
6	KK23-H-426	D40	Org_1.5 mo	this study	scRNAseq
7	KK23-H-324	D48	Org_1.5 mo	this study	scRNAseq
8	KK23-H-363	D48	Org_1.5 mo	this study	scRNAseq
9	KK23-H-424	D60	Org_2 mo	this study	scRNAseq
10	KK23-H-425	D60	Org_2 mo	this study	scRNAseq
11	KK23-H-358	D64	Org_2 mo	this study	scRNAseq
12	KK23-H-444	D100	Org_3 mo	this study	scRNAseq
13	KK23-H-445	D100	Org_3 mo	this study	scRNAseq
13	KK23-H-446	D100	Org_3 mo	this study	scRNAseq
14	Embryo 1	ga4	Embryonal	Xu et al.	scRNAseq
15	Embryo 2	ga5	Embryonal	Xu et al.	scRNAseq
16	Embryo 3	ga5	Embryonal	Xu et al.	scRNAseq
17	Embryo 4	ga5	Embryonal	Xu et al.	scRNAseq
18	Embryo 5	ga6	Embryonal	Xu et al.	scRNAseq
19	Embryo 6	ga6	Embryonal	Xu et al.	scRNAseq
20	Embryo 7	ga6	Embryonal	Xu et al.	scRNAseq
21	donor368	ga17	Fetal1	Polioudakis et al.	scRNAseq
22	donor370	ga17	Fetal1	Polioudakis et al.	scRNAseq
23	donor371	ga18	Fetal1	Polioudakis et al.	scRNAseq
24	donor372	ga18	Fetal1	Polioudakis et al.	scRNAseq
25	RL2103	ga22	Fetal2	Herring et al.	snRNAseq
26	RL2107	ga24	Fetal2	Herring et al.	snRNAseq
27	RL2121	ga34	Fetal2	Herring et al.	snRNAseq
28	RL1777	2d	Neonatal	Herring et al.	snRNAseq
29	RL1612	34d	Neonatal	Herring et al.	snRNAseq
30	RL2100	86d	Infancy	Herring et al.	snRNAseq
31	RL2104	118d	Infancy	Herring et al.	snRNAseq
32	RL2108	179d	Infancy	Herring et al.	snRNAseq
33	RL2122	301d	Infancy	Herring et al.	snRNAseq
34	RL2125	1yr (422d)	early_Childhood	Herring et al.	snRNAseq
35	RL2105	1.5yr (627d)	early_Childhood	Herring et al.	snRNAseq
36	RL1786	2yr (758d)	early_Childhood	Herring et al.	snRNAseq
37	RL1613	2yr (758d)	early_Childhood	Herring et al.	snRNAseq
38	RL2129	3yr	early_Childhood	Herring et al.	snRNAseq
39	RL2109	4yr	early_Childhood	Herring et al.	snRNAseq
40	RL2106	6yr	Childhood	Herring et al.	snRNAseq
41	RL1614	8yr	Childhood	Herring et al.	snRNAseq
42	RL2126	10yr	Childhood	Herring et al.	snRNAseq
43	RL2110	10yr	Childhood	Herring et al.	snRNAseq
44	RL2127	12yr	Adolescence	Herring et al.	snRNAseq
45	RL2130	14yr	Adolescence	Herring et al.	snRNAseq
46	RL2102	16yr	Adolescence	Herring et al.	snRNAseq
47	RL2131	17yr	Adolescence	Herring et al.	snRNAseq

## Sheet: Supplementary Table S9
Supplementary Table S9. Cell-type specific canonical markers from the literature used to determine cluster identity.						List of Abbreviations
Marker genes	Cell type annotation	Reference	dataset of this study			Legend	Cell type
VIM	RG	Polioudakis et al.	FBO and FBO-FB-integration			RG	radial glia
PTPRZ1	RG	Polioudakis et al.	FBO and FBO-FB-integration			Astro	astrocytes
SOX2	RG	Polioudakis et al.	FBO and FBO-FB-integration			cProg	cycling progenitors
SLC1A3	RG	Polioudakis et al.	FBO and FBO-FB-integration			GB	glioblast
HES1	RG	Polioudakis et al.	FBO and FBO-FB-integration			pre-OPC	precusor OPC
AQP4	Astro	Herring et al.	FBO and FBO-FB-integration			imPN	immature principal neurons
SLC1A2	Astro	Herring et al.	FBO and FBO-FB-integration			PN_L2-3	principal neurons layer 2-3
HMGB2	cProg	Polioudakis et al.	FBO and FBO-FB-integration			PN_L 4	principal neurons layer 4
MKI67	cProg	Polioudakis et al.	FBO and FBO-FB-integration			PN_L 5-6	principal neurons layer 5-6
PCNA	cProg	Polioudakis et al.	FBO and FBO-FB-integration			imIN	immature interneurons
BCAN	GB	Braun et al.	FBO and FBO-FB-integration			IN_PVALB	interneurons PVALB enriched
TCN	GB	Braun et al.	FBO and FBO-FB-integration			IN_SST	interneurons SST enriched
EGFR	pre-OPC	Braun et al.	FBO and FBO-FB-integration			IN_ID2	interneurons ID2 enriched
DLL3	pre-OPC	Braun et al.	FBO and FBO-FB-integration			IN_VIP	interneurons VIP enriched
MEIS2	imPN	Herring et al.	FBO and FBO-FB-integration			OPC	oligoprogenitor cells
FOXG1	imPN	Herring et al.	FBO and FBO-FB-integration			ODC	oligodendrocytes
LINC01158	imPN	Herring et al.	FBO and FBO-FB-integration			MG	microglia
EIF1B	imPN	Herring et al.	FBO and FBO-FB-integration			PC	pericytes
DCX	imPN	Herring et al.	FBO and FBO-FB-integration			EC	endothelial cells
CUX2	PN_L2-3	Herring et al.	FBO and FBO-FB-integration			vRG	ventral radial glia
CAMK2A	PN_L2-3	Herring et al.	FBO and FBO-FB-integration			oRG	outer radial glia
SATB2	PN_L 4	Herring et al.	FBO and FBO-FB-integration			PgS	progenitors in S-phase
FOXP1	PN_L 4	Herring et al.	FBO and FBO-FB-integration			PgG2M	progenitors in G2/M-phase
RORP	PN_L 4	Herring et al.	FBO and FBO-FB-integration			IP	intermediate progenitor
FOXP2	PN_L 4	Herring et al.	FBO and FBO-FB-integration			Nb	neuroblast
SOX5	PN_L 5-6	Herring et al.	FBO and FBO-FB-integration			RG-like	radial glia like ETMR cells
TLE4	PN_L 5-6	Herring et al.	FBO and FBO-FB-integration			cycling RG-like	cycling radial glia like ETMR cells
NFIB	PN_L 5-6	Herring et al.	FBO and FBO-FB-integration			NProg-like	neuroprogenitor like ETMR cells
BCL11B	PN_L 5-6	Herring et al.	FBO and FBO-FB-integration			Nb-like	neuroblast like ETMR cells
HS3ST4	PN_L 5-6	Herring et al.	FBO and FBO-FB-integration			OPC-like	oligoprogenitor like glioma cells
DLX1	imIN	Herring et al.	FBO and FBO-FB-integration			NPC-like	neuronal progenitor cell like glioma cells
DLX2	imIN	Herring et al.	FBO and FBO-FB-integration			AC-like	astrocyte like glioma cells
GAD1	imIN	Herring et al.	FBO and FBO-FB-integration			MES-like	mesenchymal like glioma cells
PVALB	IN_PVALB	Herring et al.	FBO and FBO-FB-integration			cell cycle	cell cycling glioma cells
SLIT2	IN_PVALB	Herring et al.	FBO and FBO-FB-integration
SST	IN_SST	Herring et al.	FBO and FBO-FB-integration
LHX6	IN_SST	Herring et al.	FBO and FBO-FB-integration
RELN	IN_ID2	Herring et al.	FBO and FBO-FB-integration
SV2C	IN_ID2	Herring et al.	FBO and FBO-FB-integration
KIT	IN_ID2	Herring et al.	FBO and FBO-FB-integration
CXCL14	IN_ID2	Herring et al.	FBO and FBO-FB-integration
LAMP5	IN_ID2	Herring et al.	FBO and FBO-FB-integration
CCK	IN_VIP	Herring et al.	FBO and FBO-FB-integration
VIP	IN_VIP	Herring et al.	FBO and FBO-FB-integration
CALB2	IN_VIP	Herring et al.	FBO and FBO-FB-integration
PDGFRA	OPC	Herring et al., Polioudakis et al.	FBO and FBO-FB-integration
OLIG1	OPC	Herring et al., Polioudakis et al.	FBO and FBO-FB-integration
OLIG2	OPC	Herring et al., Polioudakis et al.	FBO and FBO-FB-integration
MAG	ODC	Herring et al.	FBO and FBO-FB-integration
MOG	ODC	Herring et al.	FBO and FBO-FB-integration
PLP1	ODC	Herring et al.	FBO and FBO-FB-integration
C1QA	MG	Herring et al.	FBO and FBO-FB-integration
CX3CR1	MG	Polioudakis et al.	FBO and FBO-FB-integration
AIF1	MG	Polioudakis et al.	FBO and FBO-FB-integration
CCL3	MG	Polioudakis et al.	FBO and FBO-FB-integration
PDGFRB	PC	Herring et al.	FBO and FBO-FB-integration
RGS5	PC	Polioudakis et al.	FBO and FBO-FB-integration
CLDN5	EC	Herring et al., Polioudakis et al.	FBO and FBO-FB-integration
ITMN2A	EC	Polioudakis et al.	FBO and FBO-FB-integration
ESAM	EC	Polioudakis et al.	FBO and FBO-FB-integration
CRYAB	vRG	Polioudakis et al.	ATRT-SHH
CTGF	vRG	Polioudakis et al.	ATRT-SHH
EGR1	vRG	Polioudakis et al.	ATRT-SHH
CYR61	vRG	Polioudakis et al.	ATRT-SHH
HES1	vRG	Polioudakis et al.	ATRT-SHH
VIM	vRG	Polioudakis et al.	ATRT-SHH
ZFP36L1	vRG	Polioudakis et al.	ATRT-SHH
CLU	vRG	Polioudakis et al.	ATRT-SHH
FBXO32	vRG	Polioudakis et al.	ATRT-SHH
SPARC	vRG	Polioudakis et al.	ATRT-SHH
PTN	vRG	Polioudakis et al.	ATRT-SHH
C8orf4	vRG	Polioudakis et al.	ATRT-SHH
SOX2	vRG	Polioudakis et al.	ATRT-SHH
HOPX	oRG	Polioudakis et al.	ATRT-SHH
FAM107A	oRG	Polioudakis et al.	ATRT-SHH
PEA15	oRG	Polioudakis et al.	ATRT-SHH
SLC1A3	oRG	Polioudakis et al.	ATRT-SHH
ID4	oRG	Polioudakis et al.	ATRT-SHH
PON2	oRG	Polioudakis et al.	ATRT-SHH
TTYH1	oRG	Polioudakis et al.	ATRT-SHH
PLPP3	oRG	Polioudakis et al.	ATRT-SHH
HSPB1	oRG	Polioudakis et al.	ATRT-SHH
DBI	oRG	Polioudakis et al.	ATRT-SHH
FABP7	oRG	Polioudakis et al.	ATRT-SHH
PTPRZ1	oRG	Polioudakis et al.	ATRT-SHH
BCAS1	OPC	Polioudakis et al.	ATRT-SHH
PMP2	OPC	Polioudakis et al.	ATRT-SHH
PDGFRA	OPC	Polioudakis et al.	ATRT-SHH
OLIG1	OPC	Polioudakis et al.	ATRT-SHH
SCRG1	OPC	Polioudakis et al.	ATRT-SHH
APOD	OPC	Polioudakis et al.	ATRT-SHH
BCAN	OPC	Polioudakis et al.	ATRT-SHH
S100B	OPC	Polioudakis et al.	ATRT-SHH
LIMA1	OPC	Polioudakis et al.	ATRT-SHH
EPN2	OPC	Polioudakis et al.	ATRT-SHH
CLSPN	PgS	Polioudakis et al.	ATRT-SHH
FAM111B	PgS	Polioudakis et al.	ATRT-SHH
ESCO2	PgS	Polioudakis et al.	ATRT-SHH
HIST1H1D	PgS	Polioudakis et al.	ATRT-SHH
HMGB2	PgS	Polioudakis et al.	ATRT-SHH
KIAA0101	PgS	Polioudakis et al.	ATRT-SHH
MKI67	PgS	Polioudakis et al.	ATRT-SHH
CENPU	PgS	Polioudakis et al.	ATRT-SHH
TOP2A	PgS	Polioudakis et al.	ATRT-SHH
NUSAP1	PgS	Polioudakis et al.	ATRT-SHH
KIF15	PgS	Polioudakis et al.	ATRT-SHH
CENPF	PgS	Polioudakis et al.	ATRT-SHH
MKI67	PgG2M	Polioudakis et al.	ATRT-SHH
ASPM	PgG2M	Polioudakis et al.	ATRT-SHH
PTTG1	PgG2M	Polioudakis et al.	ATRT-SHH
CCNB1	PgG2M	Polioudakis et al.	ATRT-SHH
NUSAP1	PgG2M	Polioudakis et al.	ATRT-SHH
UBE2C	PgG2M	Polioudakis et al.	ATRT-SHH
CENPE	PgG2M	Polioudakis et al.	ATRT-SHH
TPX2	PgG2M	Polioudakis et al.	ATRT-SHH
PRC1	PgG2M	Polioudakis et al.	ATRT-SHH
NUF2	PgG2M	Polioudakis et al.	ATRT-SHH
PPP1R17	IP	Polioudakis et al.	ATRT-SHH
EOMES	IP	Polioudakis et al.	ATRT-SHH
CA12	IP	Polioudakis et al.	ATRT-SHH
MIR99AHG	IP	Polioudakis et al.	ATRT-SHH
HES5	IP	Polioudakis et al.	ATRT-SHH
MYT1	IP	Polioudakis et al.	ATRT-SHH
NHLH1	IP	Polioudakis et al.	ATRT-SHH
NEUROD4	IP	Polioudakis et al.	ATRT-SHH
TMEM158	IP	Polioudakis et al.	ATRT-SHH
PLCB4	IP	Polioudakis et al.	ATRT-SHH
STMN2	Nb	Polioudakis et al.	ATRT-SHH
MEF2C	Nb	Polioudakis et al.	ATRT-SHH
SATB2	Nb	Polioudakis et al.	ATRT-SHH
SLA	Nb	Polioudakis et al.	ATRT-SHH
MYT1L	Nb	Polioudakis et al.	ATRT-SHH
MAPT	Nb	Polioudakis et al.	ATRT-SHH
CHL1	Nb	Polioudakis et al.	ATRT-SHH
RUNX1T1	Nb	Polioudakis et al.	ATRT-SHH
GAP43	Nb	Polioudakis et al.	ATRT-SHH
SYT4	Nb	Polioudakis et al.	ATRT-SHH
SYT1	Nb	Polioudakis et al.	ATRT-SHH
NEFM	Nb	Polioudakis et al.	ATRT-SHH
MEG3	Nb	Polioudakis et al.	ATRT-SHH
SHTN1	Nb	Polioudakis et al.	ATRT-SHH
RBFOX1	Nb	Polioudakis et al.	ATRT-SHH
ERBB4	Nb	Polioudakis et al.	ATRT-SHH
DLX2	Nb	Polioudakis et al.	ATRT-SHH
GAD1	Nb	Polioudakis et al.	ATRT-SHH
Ascbg1	RG-like	De Faria et al.	murine ETMR
Ddah1	RG-like	De Faria et al.	murine ETMR
Ednrb	RG-like	De Faria et al.	murine ETMR
Lxn	RG-like	De Faria et al.	murine ETMR
Mlc1	RG-like	De Faria et al.	murine ETMR
Ptprz1	RG-like	De Faria et al.	murine ETMR
Sall3	RG-like	De Faria et al.	murine ETMR
Fabp7	RG-like	De Faria et al.	murine ETMR
Mki67	cycling RG-like	this study	murine ETMR
Nes	cycling RG-like	this study	murine ETMR
Top2a	cycling RG-like	this study	murine ETMR
Akap12	cycling RG-like	this study	murine ETMR
Cenpf	cycling RG-like	this study	murine ETMR
Gnb2l1	cycling RG-like	this study	murine ETMR
Hmmr	cycling RG-like	this study	murine ETMR
Hist1h1b	cycling RG-like	this study	murine ETMR
Ccnd1	NProg-like	De Faria et al.	murine ETMR
Cks1b	NProg-like	De Faria et al.	murine ETMR
Dcn	NProg-like	De Faria et al.	murine ETMR
Ddit4l	NProg-like	De Faria et al.	murine ETMR
Hes5	NProg-like	De Faria et al.	murine ETMR
Id3	NProg-like	De Faria et al.	murine ETMR
Lypd1	NProg-like	De Faria et al.	murine ETMR
Tead2	NProg-like	De Faria et al.	murine ETMR
AI593442	Nb-like	De Faria et al.	murine ETMR
Calb2	Nb-like	De Faria et al.	murine ETMR
Crabp2	Nb-like	De Faria et al.	murine ETMR
Igsf21	Nb-like	De Faria et al.	murine ETMR
Necab3	Nb-like	De Faria et al.	murine ETMR
Nhlh1	Nb-like	De Faria et al.	murine ETMR
Snhg11	Nb-like	De Faria et al.	murine ETMR
Stmn2	Nb-like	De Faria et al.	murine ETMR
EDNRB	RG-like	De Faria et al.	human ETMR
EMP3	RG-like	De Faria et al.	human ETMR
FABP7	RG-like	De Faria et al.	human ETMR
FIBIN	RG-like	De Faria et al.	human ETMR
HIF3A	RG-like	De Faria et al.	human ETMR
HOPX	RG-like	De Faria et al.	human ETMR
SPACRL1	RG-like	De Faria et al.	human ETMR
TFPI	RG-like	De Faria et al.	human ETMR
AUKRB	NProg-like	De Faria et al.	human ETMR
BIRC5	NProg-like	De Faria et al.	human ETMR
CDC20	NProg-like	De Faria et al.	human ETMR
CDK1	NProg-like	De Faria et al.	human ETMR
CENPF	NProg-like	De Faria et al.	human ETMR
CENPU	NProg-like	De Faria et al.	human ETMR
HES5	NProg-like	De Faria et al.	human ETMR
HMGB2	NProg-like	De Faria et al.	human ETMR
ID3	NProg-like	De Faria et al.	human ETMR
MKI67	NProg-like	De Faria et al.	human ETMR
NOTCH1	NProg-like	De Faria et al.	human ETMR
NUSAP1	NProg-like	De Faria et al.	human ETMR
RRM2	NProg-like	De Faria et al.	human ETMR
SOX3	NProg-like	De Faria et al.	human ETMR
TOP2A	NProg-like	De Faria et al.	human ETMR
TTYH1	NProg-like	De Faria et al.	human ETMR
CRABP1	Nb-like	De Faria et al.	human ETMR
DCX	Nb-like	De Faria et al.	human ETMR
ELAVL2	Nb-like	De Faria et al.	human ETMR
ELAVL4	Nb-like	De Faria et al.	human ETMR
GAP43	Nb-like	De Faria et al.	human ETMR
GNG3	Nb-like	De Faria et al.	human ETMR
INA	Nb-like	De Faria et al.	human ETMR
KLHL35	Nb-like	De Faria et al.	human ETMR
LHX1	Nb-like	De Faria et al.	human ETMR
NHLH1	Nb-like	De Faria et al.	human ETMR
PCSK1N	Nb-like	De Faria et al.	human ETMR
STMN2	Nb-like	De Faria et al.	human ETMR
